# Supplementary material for: Growth Trajectories in Infants From Families With Plant-Based or Omnivorous Dietary Patterns
Source: JAMA Netw Open. 2026 Feb 5;9(2):e2557798. doi: 10.1001/jamanetworkopen.2025.57798 (PMC12878416; doi:10.1001/jamanetworkopen.2025.57798)
Supplement: Supplement 2. — eTable 3. Mean Anthropometric Measures and WHO z Scores From Birth to Age 18 Months Among Infants, by Sex and Family Dietary Pattern [file jamanetwopen-e2557798-s002.xlsx]

## Sheet: Contents
Supplemental Online Content
Avital K, Fliss-Isakov N, Shahar DR, et al. Growth trajectories in infants from families with plant-based or omnivorous dietary patterns. JAMA Netw Open. 2026;9(2):e2557798. doi:10.1001/jamanetworkopen.2025.57798
eTable 3. Mean Anthropometric Measures and WHO z Scores From Birth to Age 18 Months Among Infants, by Sex and Family Dietary Pattern
This supplemental material has been provided by the authors to give readers additional information about their work.

## Sheet: eTable 3
eTable 3. Mean Anthropometric Measures and WHO z Scores From Birth to Age 18 Months Among Infants, by Sex and Family Dietary Pattern
Measure	sex	Month	Omnivore	Vegetarian	Vegan
Length (cm)	Female	0	49.61 (49.6, 49.63) N=108452	49.52 (49.4, 49.65) N=1366	49.31 (49.07, 49.55) N=333
Length (cm)	Male	0	50.13 (50.12, 50.15) N=130706	50.01 (49.9, 50.13) N=1639	49.86 (49.62, 50.1) N=349
Length (cm)	Female	1	52.93 (52.92, 52.94) N=320752	53.01 (52.95, 53.07) N=4388	52.9 (52.77, 53.03) N=1039
Length (cm)	Male	1	53.58 (53.57, 53.59) N=368095	53.61 (53.54, 53.67) N=4946	53.51 (53.37, 53.64) N=1009
Length (cm)	Female	2	56.62 (56.62, 56.63) N=374761	56.76 (56.7, 56.82) N=4808	56.65 (56.52, 56.78) N=1074
Length (cm)	Male	2	57.56 (57.55, 57.56) N=429527	57.63 (57.57, 57.69) N=5370	57.51 (57.37, 57.64) N=1126
Length (cm)	Female	4	62.03 (62.02, 62.03) N=277200	62.11 (62.03, 62.18) N=3676	61.86 (61.71, 62.01) N=849
Length (cm)	Male	4	63.27 (63.27, 63.28) N=312765	63.31 (63.23, 63.38) N=4069	63.11 (62.95, 63.27) N=878
Length (cm)	Female	6	65.82 (65.81, 65.83) N=167764	65.9 (65.8, 66) N=2310	65.43 (65.23, 65.64) N=534
Length (cm)	Male	6	67.18 (67.17, 67.19) N=188679	67.08 (66.98, 67.18) N=2545	66.95 (66.75, 67.16) N=574
Length (cm)	Female	9	70.2 (70.19, 70.22) N=135449	70.18 (70.06, 70.29) N=1936	69.85 (69.62, 70.07) N=461
Length (cm)	Male	9	71.52 (71.5, 71.53) N=153720	71.48 (71.37, 71.59) N=2077	71.17 (70.92, 71.43) N=410
Length (cm)	Female	12	74.16 (74.14, 74.17) N=229764	74.15 (74.05, 74.26) N=2742	73.78 (73.55, 74.01) N=578
Length (cm)	Male	12	75.42 (75.41, 75.43) N=265008	75.31 (75.22, 75.41) N=3217	75.06 (74.85, 75.27) N=624
Length (cm)	Female	18	80.38 (80.37, 80.4) N=204015	80.33 (80.21, 80.44) N=2519	79.86 (79.6, 80.11) N=520
Length (cm)	Male	18	81.47 (81.45, 81.48) N=236481	81.4 (81.29, 81.51) N=2906	80.84 (80.57, 81.1) N=548
Length (cm)	Female	24	85.55 (85.53, 85.58) N=89356	85.47 (85.27, 85.67) N=1053	84.99 (84.52, 85.46) N=199
Length (cm)	Male	24	86.5 (86.48, 86.52) N=103449	86.41 (86.22, 86.6) N=1255	85.74 (85.34, 86.14) N=250
LAZ	Female	0	0.25 (0.24, 0.26) N=108452	0.2 (0.13, 0.27) N=1366	0.09 (-0.04, 0.22) N=333
LAZ	Male	0	0.13 (0.12, 0.14) N=130706	0.07 (0.01, 0.13) N=1639	-0.01 (-0.14, 0.11) N=349
LAZ	Female	1	-0.35 (-0.35, -0.35) N=320752	-0.3 (-0.33, -0.27) N=4388	-0.33 (-0.4, -0.27) N=1039
LAZ	Male	1	-0.54 (-0.54, -0.53) N=368095	-0.51 (-0.54, -0.48) N=4946	-0.55 (-0.62, -0.48) N=1009
LAZ	Female	2	-0.29 (-0.29, -0.29) N=374761	-0.23 (-0.26, -0.2) N=4808	-0.28 (-0.34, -0.21) N=1074
LAZ	Male	2	-0.52 (-0.52, -0.51) N=429527	-0.48 (-0.51, -0.45) N=5370	-0.53 (-0.59, -0.46) N=1126
LAZ	Female	4	-0.03 (-0.04, -0.03) N=277200	0.01 (-0.02, 0.05) N=3676	-0.08 (-0.15, -0.02) N=849
LAZ	Male	4	-0.3 (-0.3, -0.29) N=312765	-0.27 (-0.31, -0.24) N=4069	-0.33 (-0.4, -0.26) N=878
LAZ	Female	6	0.08 (0.08, 0.09) N=167764	0.12 (0.08, 0.17) N=2310	-0.08 (-0.17, 0.01) N=534
LAZ	Male	6	-0.16 (-0.17, -0.16) N=188679	-0.2 (-0.24, -0.15) N=2545	-0.25 (-0.34, -0.16) N=574
LAZ	Female	9	0.05 (0.05, 0.06) N=135449	0.04 (0, 0.09) N=1936	-0.09 (-0.18, 0) N=461
LAZ	Male	9	-0.17 (-0.18, -0.16) N=153720	-0.19 (-0.23, -0.14) N=2077	-0.32 (-0.43, -0.21) N=410
LAZ	Female	12	-0.03 (-0.04, -0.03) N=229764	-0.04 (-0.07, 0) N=2742	-0.18 (-0.27, -0.09) N=578
LAZ	Male	12	-0.23 (-0.23, -0.23) N=265008	-0.28 (-0.32, -0.24) N=3217	-0.38 (-0.47, -0.29) N=624
LAZ	Female	18	-0.12 (-0.13, -0.12) N=204015	-0.14 (-0.18, -0.1) N=2519	-0.29 (-0.37, -0.2) N=520
LAZ	Male	18	-0.31 (-0.31, -0.3) N=236481	-0.33 (-0.37, -0.29) N=2906	-0.5 (-0.6, -0.41) N=548
LAZ	Female	24	-0.11 (-0.12, -0.1) N=89356	-0.14 (-0.2, -0.07) N=1053	-0.28 (-0.42, -0.14) N=199
LAZ	Male	24	-0.26 (-0.27, -0.26) N=103449	-0.29 (-0.35, -0.23) N=1255	-0.51 (-0.64, -0.38) N=250
Weight (Kg)	Female	0	3.22 (3.22, 3.22) N=552036	3.2 (3.19, 3.21) N=7015	3.13 (3.11, 3.15) N=1649
Weight (Kg)	Male	0	3.31 (3.31, 3.31) N=628652	3.28 (3.27, 3.29) N=7775	3.21 (3.19, 3.23) N=1689
Weight (Kg)	Female	1	3.92 (3.92, 3.93) N=405383	3.88 (3.86, 3.89) N=5876	3.78 (3.74, 3.81) N=1435
Weight (Kg)	Male	1	4.09 (4.09, 4.09) N=461300	4.02 (4, 4.03) N=6517	3.93 (3.9, 3.97) N=1397
Weight (Kg)	Female	2	4.98 (4.98, 4.98) N=403090	4.97 (4.95, 4.99) N=5222	4.89 (4.86, 4.93) N=1187
Weight (Kg)	Male	2	5.29 (5.29, 5.3) N=458072	5.25 (5.24, 5.27) N=5815	5.16 (5.12, 5.2) N=1244
Weight (Kg)	Female	4	6.29 (6.28, 6.29) N=296011	6.25 (6.23, 6.28) N=3962	6.12 (6.07, 6.17) N=926
Weight (Kg)	Male	4	6.7 (6.7, 6.71) N=331398	6.65 (6.62, 6.67) N=4353	6.49 (6.44, 6.55) N=979
Weight (Kg)	Female	6	7.27 (7.26, 7.27) N=175631	7.19 (7.15, 7.22) N=2462	7.07 (7, 7.15) N=561
Weight (Kg)	Male	6	7.7 (7.7, 7.7) N=197496	7.62 (7.58, 7.65) N=2682	7.52 (7.45, 7.6) N=622
Weight (Kg)	Female	9	8.4 (8.39, 8.4) N=138658	8.33 (8.28, 8.37) N=1979	8.11 (8.02, 8.2) N=462
Weight (Kg)	Male	9	8.85 (8.85, 8.86) N=157197	8.78 (8.74, 8.83) N=2105	8.64 (8.54, 8.75) N=417
Weight (Kg)	Female	12	9.35 (9.34, 9.35) N=232494	9.3 (9.26, 9.34) N=2780	9.11 (9.02, 9.19) N=588
Weight (Kg)	Male	12	9.83 (9.82, 9.83) N=267879	9.74 (9.7, 9.78) N=3250	9.54 (9.44, 9.63) N=636
Weight (Kg)	Female	18	10.72 (10.72, 10.73) N=207878	10.67 (10.62, 10.72) N=2605	10.4 (10.3, 10.5) N=538
Weight (Kg)	Male	18	11.16 (11.16, 11.17) N=240666	11.12 (11.07, 11.17) N=2962	10.81 (10.7, 10.92) N=567
Weight (Kg)	Female	24	11.96 (11.95, 11.97) N=93107	11.86 (11.77, 11.94) N=1108	11.58 (11.4, 11.76) N=216
Weight (Kg)	Male	24	12.36 (12.35, 12.37) N=107478	12.31 (12.23, 12.39) N=1312	11.99 (11.83, 12.14) N=269
WAZ	Female	0	-0.07 (-0.07, -0.07) N=552036	-0.12 (-0.14, -0.1) N=7015	-0.26 (-0.31, -0.21) N=1649
WAZ	Male	0	-0.12 (-0.12, -0.11) N=628652	-0.18 (-0.2, -0.15) N=7775	-0.32 (-0.37, -0.28) N=1689
WAZ	Female	1	-0.4 (-0.4, -0.39) N=405383	-0.46 (-0.48, -0.43) N=5876	-0.62 (-0.67, -0.57) N=1435
WAZ	Male	1	-0.57 (-0.57, -0.57) N=461300	-0.67 (-0.7, -0.65) N=6517	-0.78 (-0.84, -0.73) N=1397
WAZ	Female	2	-0.33 (-0.34, -0.33) N=403090	-0.35 (-0.38, -0.33) N=5222	-0.46 (-0.52, -0.41) N=1187
WAZ	Male	2	-0.51 (-0.52, -0.51) N=458072	-0.58 (-0.61, -0.55) N=5815	-0.71 (-0.77, -0.65) N=1244
WAZ	Female	4	-0.23 (-0.23, -0.22) N=296011	-0.26 (-0.29, -0.23) N=3962	-0.41 (-0.48, -0.35) N=926
WAZ	Male	4	-0.43 (-0.43, -0.43) N=331398	-0.5 (-0.53, -0.47) N=4353	-0.68 (-0.75, -0.61) N=979
WAZ	Female	6	-0.07 (-0.07, -0.06) N=175631	-0.16 (-0.2, -0.12) N=2462	-0.29 (-0.37, -0.2) N=561
WAZ	Male	6	-0.3 (-0.3, -0.29) N=197496	-0.39 (-0.44, -0.35) N=2682	-0.5 (-0.59, -0.41) N=622
WAZ	Female	9	0.11 (0.11, 0.12) N=138658	0.05 (0.01, 0.09) N=1979	-0.16 (-0.25, -0.08) N=462
WAZ	Male	9	-0.09 (-0.1, -0.09) N=157197	-0.16 (-0.21, -0.12) N=2105	-0.32 (-0.43, -0.21) N=417
WAZ	Female	12	0.25 (0.25, 0.25) N=232494	0.21 (0.18, 0.25) N=2780	0.03 (-0.04, 0.11) N=588
WAZ	Male	12	0.07 (0.07, 0.07) N=267879	-0.01 (-0.05, 0.02) N=3250	-0.21 (-0.3, -0.12) N=636
WAZ	Female	18	0.31 (0.3, 0.31) N=207878	0.27 (0.23, 0.31) N=2605	0.07 (-0.01, 0.15) N=538
WAZ	Male	18	0.12 (0.12, 0.13) N=240666	0.08 (0.05, 0.12) N=2962	-0.16 (-0.25, -0.07) N=567
WAZ	Female	24	0.26 (0.25, 0.26) N=93107	0.18 (0.13, 0.24) N=1108	0.01 (-0.11, 0.14) N=216
WAZ	Male	24	0.09 (0.08, 0.09) N=107478	0.05 (0, 0.11) N=1312	-0.16 (-0.28, -0.05) N=269
WFLZ	Female	0	-0.36 (-0.36, -0.35) N=105982	-0.38 (-0.45, -0.31) N=1330	-0.55 (-0.69, -0.41) N=325
WFLZ	Male	0	-0.33 (-0.34, -0.33) N=128003	-0.32 (-0.38, -0.26) N=1599	-0.42 (-0.55, -0.28) N=341
WFLZ	Female	1	-0.05 (-0.05, -0.04) N=320064	-0.16 (-0.18, -0.13) N=4379	-0.33 (-0.4, -0.27) N=1036
WFLZ	Male	1	0.01 (0.01, 0.02) N=367447	-0.14 (-0.17, -0.11) N=4936	-0.25 (-0.32, -0.18) N=1008
WFLZ	Female	2	0.03 (0.03, 0.04) N=374348	-0.06 (-0.09, -0.03) N=4801	-0.15 (-0.22, -0.09) N=1071
WFLZ	Male	2	0.06 (0.06, 0.07) N=429083	-0.04 (-0.07, -0.01) N=5364	-0.19 (-0.25, -0.12) N=1122
WFLZ	Female	4	-0.11 (-0.12, -0.11) N=277012	-0.2 (-0.23, -0.17) N=3674	-0.31 (-0.38, -0.25) N=848
WFLZ	Male	4	-0.2 (-0.21, -0.2) N=312512	-0.32 (-0.35, -0.28) N=4062	-0.46 (-0.54, -0.39) N=878
WFLZ	Female	6	0 (0, 0.01) N=167610	-0.14 (-0.18, -0.1) N=2308	-0.18 (-0.27, -0.1) N=534
WFLZ	Male	6	-0.13 (-0.13, -0.12) N=188532	-0.21 (-0.25, -0.17) N=2540	-0.31 (-0.4, -0.22) N=572
WFLZ	Female	9	0.22 (0.21, 0.22) N=134980	0.14 (0.1, 0.19) N=1929	-0.07 (-0.16, 0.01) N=456
WFLZ	Male	9	0.09 (0.08, 0.09) N=153205	0 (-0.05, 0.04) N=2067	-0.12 (-0.23, 0) N=407
WFLZ	Female	12	0.38 (0.38, 0.38) N=229528	0.32 (0.29, 0.36) N=2736	0.18 (0.1, 0.25) N=577
WFLZ	Male	12	0.25 (0.25, 0.25) N=264723	0.17 (0.13, 0.21) N=3212	-0.02 (-0.11, 0.06) N=622
WFLZ	Female	18	0.49 (0.49, 0.49) N=203158	0.46 (0.43, 0.5) N=2509	0.27 (0.19, 0.35) N=518
WFLZ	Male	18	0.38 (0.37, 0.38) N=235644	0.34 (0.3, 0.37) N=2887	0.11 (0.03, 0.2) N=545
WFLZ	Female	24	0.36 (0.36, 0.37) N=89064	0.32 (0.27, 0.38) N=1049	0.17 (0.03, 0.3) N=198
WFLZ	Male	24	0.28 (0.28, 0.29) N=103081	0.26 (0.21, 0.32) N=1247	0.09 (-0.03, 0.21) N=248
Head circ. (cm)	Female	0	34.1 (34.09, 34.1) N=519195	34.11 (34.08, 34.14) N=6503	33.97 (33.91, 34.04) N=1473
Head circ. (cm)	Male	0	34.54 (34.54, 34.55) N=591126	34.51 (34.48, 34.54) N=7200	34.4 (34.34, 34.47) N=1519
Head circ. (cm)	Female	1	36.4 (36.39, 36.4) N=348057	36.41 (36.37, 36.45) N=4860	36.29 (36.21, 36.36) N=1158
Head circ. (cm)	Male	1	36.93 (36.93, 36.93) N=398416	36.89 (36.85, 36.92) N=5418	36.82 (36.74, 36.89) N=1132
Head circ. (cm)	Female	2	38.3 (38.3, 38.31) N=384107	38.36 (38.32, 38.39) N=4940	38.29 (38.23, 38.36) N=1109
Head circ. (cm)	Male	2	38.99 (38.99, 38.99) N=439532	38.97 (38.94, 39) N=5502	38.94 (38.87, 39.01) N=1156
Head circ. (cm)	Female	4	40.53 (40.52, 40.53) N=281974	40.56 (40.53, 40.6) N=3744	40.49 (40.41, 40.57) N=869
Head circ. (cm)	Male	4	41.36 (41.36, 41.37) N=317723	41.36 (41.33, 41.4) N=4127	41.29 (41.21, 41.36) N=900
Head circ. (cm)	Female	6	42.16 (42.15, 42.16) N=169825	42.18 (42.13, 42.23) N=2339	42.07 (41.97, 42.18) N=533
Head circ. (cm)	Male	6	43.05 (43.04, 43.05) N=191358	43.05 (43, 43.1) N=2570	43.04 (42.94, 43.14) N=583
Head circ. (cm)	Female	9	43.91 (43.9, 43.91) N=136168	43.99 (43.94, 44.05) N=1944	43.82 (43.71, 43.93) N=457
Head circ. (cm)	Male	9	44.8 (44.8, 44.81) N=154574	44.86 (44.8, 44.91) N=2077	44.78 (44.66, 44.9) N=407
Head circ. (cm)	Female	12	45.14 (45.14, 45.15) N=230283	45.2 (45.15, 45.24) N=2761	45.12 (45.02, 45.22) N=579
Head circ. (cm)	Male	12	46.05 (46.04, 46.05) N=265504	46.03 (45.98, 46.07) N=3224	46.03 (45.93, 46.12) N=626
Head circ. (cm)	Female	18	46.51 (46.51, 46.52) N=198840	46.61 (46.55, 46.66) N=2435	46.45 (46.34, 46.56) N=494
Head circ. (cm)	Male	18	47.38 (47.37, 47.38) N=230536	47.42 (47.37, 47.46) N=2834	47.3 (47.18, 47.41) N=518
HCZ	Female	0	0.18 (0.18, 0.19) N=519195	0.19 (0.17, 0.22) N=6503	0.08 (0.02, 0.13) N=1473
HCZ	Male	0	0.06 (0.06, 0.07) N=591126	0.04 (0.02, 0.06) N=7200	-0.05 (-0.1, 0.01) N=1519
HCZ	Female	1	-0.06 (-0.06, -0.05) N=348057	-0.02 (-0.05, 0.01) N=4860	-0.11 (-0.17, -0.05) N=1158
HCZ	Male	1	-0.21 (-0.22, -0.21) N=398416	-0.23 (-0.26, -0.2) N=5418	-0.27 (-0.33, -0.21) N=1132
HCZ	Female	2	-0.01 (-0.02, -0.01) N=384107	0.03 (0, 0.05) N=4940	-0.02 (-0.07, 0.04) N=1109
HCZ	Male	2	-0.18 (-0.19, -0.18) N=439532	-0.2 (-0.23, -0.17) N=5502	-0.22 (-0.27, -0.16) N=1156
HCZ	Female	4	-0.04 (-0.05, -0.04) N=281974	0 (-0.03, 0.03) N=3744	-0.05 (-0.11, 0.01) N=869
HCZ	Male	4	-0.22 (-0.23, -0.22) N=317723	-0.21 (-0.25, -0.18) N=4127	-0.25 (-0.32, -0.19) N=900
HCZ	Female	6	0 (0, 0.01) N=169825	0.03 (-0.01, 0.06) N=2339	-0.06 (-0.13, 0.02) N=533
HCZ	Male	6	-0.19 (-0.2, -0.19) N=191358	-0.19 (-0.22, -0.15) N=2570	-0.18 (-0.27, -0.1) N=583
HCZ	Female	9	0.08 (0.07, 0.08) N=136168	0.14 (0.1, 0.18) N=1944	0.01 (-0.07, 0.09) N=457
HCZ	Male	9	-0.14 (-0.14, -0.13) N=154574	-0.09 (-0.14, -0.05) N=2077	-0.15 (-0.25, -0.06) N=407
HCZ	Female	12	0.14 (0.14, 0.15) N=230283	0.18 (0.15, 0.21) N=2761	0.12 (0.05, 0.2) N=579
HCZ	Male	12	-0.05 (-0.06, -0.05) N=265504	-0.07 (-0.11, -0.04) N=3224	-0.07 (-0.15, 0) N=626
HCZ	Female	18	0.19 (0.19, 0.2) N=198840	0.26 (0.22, 0.3) N=2435	0.15 (0.07, 0.23) N=494
HCZ	Male	18	0 (0, 0) N=230536	0.03 (-0.01, 0.07) N=2834	-0.05 (-0.14, 0.04) N=518
* All values are presented as mean (CI 95); N
Abbreviations: WAZ, weight-for-age z-score; LAZ, length-for-age z-score; WFLZ, weight-for-length z-score; HCZ, head circumference z-score
